# Supplementary material for: Comparison of three Coxiella burnetii infectious routes in mice
Source: Virulence. 2021 Sep 27;12(1):2562–70. doi: 10.1080/21505594.2021.1980179 (PMC8477946; doi:10.1080/21505594.2021.1980179)
Supplement: Supplemental Material [file KVIR_A_1980179_SM9675.zip]

Archive with 3 entries (2 files):
- supplementary/
- supplementary/Supplemental Figure 1.tif
- supplementary/Supplemental Figure legend.docx
